# Supplementary material for: Association between reproductive history and menopausal timing: exploring rural-urban differences in a cross-sectional survey
Source: BMC Womens Health. 2026 Apr 6;26:259. doi: 10.1186/s12905-026-04441-y (PMC13217787; doi:10.1186/s12905-026-04441-y)
Supplement: Supplementary file 2 — Supplementary Material 2. [file 12905_2026_4441_MOESM2_ESM.csv]

ResidentialArea	Ageatmenopause	currentage	maritalstatus	HEQ	Positioninthehousehold	Employmentstatus	Occupationatmenopause	HFS	MonthlyIncome	DoyouSmoke	AlcoholConsumption	Physicalsctivity	Diet	Supplement	Stresslevel	Ageatmenarche	Regularmenstrualcycle	Pregnancies	Numberofchildren	Breastfeeding	Howlongdidyoubreastfeed	Familyplanning	Whatmethod	Gynecologicalsurgeries	historyofmiscarriages	Seekinghealthcareservices	Healtcarefacilityvisitedformenopausalhealth	Specialisedserviceformenopausealhealth	Financeofhealthcareexpenses	Healthinsuranceformenopause	Qualityofhealthcareservices	Challengesinreceivingappropriatemedicalcare	Ifyesspecifythechallenges	Healthcareprofessionalsknowledgableaboutmenopause	Menopausaltiming
1	47	50	1	3	2	1	1	7	2	1	1	1	1	2	2	15	1	7	5	3	3	2	1	2	2	2	2	3	2	2	3	1	.00	3	2
1	51	51	4	4	2	1	1	5	1	1	2	2	4	2	2	14	1	4	2	3	3	1		1	1	1									2
1	42	54	1	5	2	1	1	8	1	1	1	1	1	1	2	15	1	7	6	3	3	1		1	2	2	2	1	2	2	3	1		3	1
1	47	55	1	5	2	1	1	5	2	1	1	2	4	2	1	16	1	4	4	3	2	2	4	2	1	2	1	3	1	2	2	2	free	4	2
1	48	58	1	4	2	1	1	5	3	1	1	1	1	2	2	18	1	6	3	3	3	1		1	2	2	1	2	2	2	3	1			2
1	49	52	1	5	2	1	1	8	1	1	2	1	4	2	2	13	1	6	6	3	3	1	4	1	1	1									2
1	48	50	1	4	2	1	1	7	1	1	2	1	1	2	2	13	1	8	5	3	3	1		1	1	1									2
1	42	45	1	4	2	1	1	7	1	1	2	3	4	2	3	20	2	7	4	3	3	1		1	2	1									1
1	55	59	2	5	1	1	1	10	3	1	1	1	1	1	3	11	1	0	0	1	0	1		1	1	1		2	1	3		1		2	3
1	45	65	1	4	2	1	1	4	2	1	1	3	1	2	2	16	2		2	1		1		1	1	1				1		1		2	2
1	48	57	1	3	2	1	1	5	2	1	1	2	4	2	2	13	1	3	3	3	3	1		1	1	1									2
1	50	54	4	5	1	1	1	4	3	1	1	2	4	2	2	12	1	3	3	3	3	1		2	1	1									2
1	46	60	4	4	2	1	5	7	2	1	2	1	2	2	2	15	1	6	5	3	3	2	2	1	2	2	2	1	1	1	2	2		2	2
1	47	54	1	4	2	1	3	6	2	1	2	1	4	1	3	13	1	4	4	3	3	1		1	1	2	2	2	1	1	4	2		3	2
1	48	52	1	4	2	1	2	5	2	1	1	2	1	2	3	12	1	7	5	3	2	2	2	1	2	1		1	1	1	4	2		3	2
1	45	65	1	2	1	1	3	9	1	1	2	1	4	1	3	12	1	9	4	3	3	1		1	1	1									2
1	55	57	3	3	1	1	3	6	1	1	1	1	4	1	2	14	1	6	5	3	3	1		1	1	1									3
1	48	50	1	4	2	1	1	6	3	1	1	2	1	2	3	14	1	6	5	3	3	1		1	2	2	2	2	1	1	3	1		3	2
1	48	51	1	5	2	1	1	4	2	1	2	3	2	2	2	12	1	7	1	3	3	1		2	2	1									2
1	57	61	1	5	2	3	1	6	2	1	1	2	1	2	2	14	1	8	6	3	3	1		1	2	1									3
1	52	65	1	4	2	1	1	7	2	1	2	2	4	2	2	12	1	7	5	3	2	2	1	1		1									2
1	52	52	1	4	2	1	1	6	3	1	1	1	1	2	3	15	1	3	4	3	1		2	1	1	1									2
1	50	62	1	4	2	1	1	5	3	1	2	2	4	1	2	11	1	3	3	3	2	2	2	1	2	2	2	2	3	3	3	1		3	2
1	48	52	3	2	2	2	5	5	1	1	2	4	4	2	1	11	2	6	3	3	3	1		1	2	2	4	2	1	2	4	1		1	2
1	50	57	2	5	1	1	1	0	3	1	2	2	4	2	2	14	2	0	0			1		2	1	2	1	3	2	2	3	1		3	2
1	55	57	1	3	2	3	1	5	1	1	1	4	2	2	2	12	1	5	5	3	3	1		1	1	2	1	3	1	2	3	2	finance	1	3
1	55	63	1	4	2	2	3	5	1	1	1	2	4	2	2	15	1	7	5	3	3	1		1	1	2	2	1	1	2	2	1		2	3
1	55	67	4	3	2	2	4	6	3	1	2	4	4	1	3	13	1	6	6	3	3	1		1	1	1	1	2	1	2	4	1		2	3
1	48	58	1	4	2	1	1	5	3	1	1	1	1	2	2	18	1	6	3	3	3	1		1	2	2	1	2	2	2	3	1			2
1	49	52	1	5	2	1	1	8	1	1	2	1	4	2	2	13	1	6	6	3	3	1	4	1	1	1									2
1	48	50	1	4	2	1	1	7	1	1	2	1	1	2	2	13	1	8	5	3	3	1		1	1	1									2
1	47	60	4	1	1	1	4	6	1	1	1	1	4	1	2		2	10	6	3	3	1		1	2	1									2
1	45	67	1	1	1	1	3	7	1	1	2	1	4	1	2	15	1	6	5	3	3	2	4	2	1	1									2
1	57	69	4	2	1	1	4	6	1	1	1	1	4	1	3		1	2	2	3	3	1		2	1	1									3
1	50	56	1	4	2	1	3	7	1	1	1	3	2	2	2		1	6	5	3	3	1		1	1	2	1	3	1	1	2	2		3	2
1	42	45	1	4	2	1	1	7	1	1	2	3	4	2	3	20	2	7	4	3	3	1		1	2	1									1
1	55	59	2	5	1	1	1	10	3	1	1	1	1	1	3	11	1	0	0	1	0	1		1	1	1		2	1	3		1		2	3
1	45	65	1	4	2	1	1	4	2	1	1	3	1	2	2	16	2		2	1		1		1	1	1				1		1		2	2
1	48	57	1	3	2	1	1	5	2	1	1	2	4	2	2	13	1	3	3	3	3	1		1	1	1									2
1	47	54	1	4	2	1	3	6	2	1	2	1	4	1	3	13	1	4	4	3	3	1		1	1	2	2	2	1	1	4	2	finance	3	2
1	48	52	1	4	2	1	2	5	2	1	1	2	1	2	3	12	1	7	5	3	2	2	2	1	2	1		1	1	1	4	2		3	2
1	45	65	1	2	1	1	3	9	1	1	2	1	4	1	3	12	1	9	4	3	3	1		1	1	1									2
1	48	51	1	5	2	1	1	4	2	1	2	3	2	2	2	12	1	7	1	3	3	1		2	2	1									2
1	57	61	1	5	2	3	1	6	2	1	1	2	1	2	2	14	1	8	6	3	3	1		1	2	1									3
1	52	65	1	4	2	1	1	7	2	1	2	2	4	2	2	12	1	7	5	3	2	2	1	1		1									2
1	52	52	1	4	2	1	1	6	3	1	1	1	1	2	3	15	1	3	4	3	1		2	1	1	1									2
1	50	62	1	4	2	1	1	5	3	1	2	2	4	1	2	11	1	3	3	3	2	2	2	1	2	2	2	2	3	3	3	1	No trai	3	2
1	48	52	3	2	2	2	5	5	1	1	2	4	4	2	1	11	2	6	3	3	3	1		1	2	2	4	2	1	2	4	1		1	2
1	50	57	2	5	1	1	1	0	3	1	2	2	4	2	2	14	2	0	0			1		2	1	2	1	3	2	2	3	1		3	2
1	55	57	1	3	2	3	1	5	1	1	1	4	2	2	2	12	1	5	5	3	3	1		1	1	2	1	3	1	2	3	2	waitingi	1	3
1	55	63	1	4	2	2	3	5	1	1	1	2	4	2	2	15	1	7	5	3	3	1		1	1	2	2	1	1	2	2	1	finance	2	3
1	55	67	4	3	2	2	4	6	3	1	2	4	4	1	3	13	1	6	6	3	3	1		1	1	1	1	2	1	2	4	1		2	3
1	47	50	1	3	2	1	1	7	2	1	1	1	1	2	2	15	1	7	5	3	3	2	1	2	2	2	2	3	2	2	3	1	TrainedD	3	2
1	51	51	4	4	2	1	1	5	1	1	2	2	4	2	2	14	1	4	2	3	3	1		1	1	1									2
1	48	52	1	5	2	1	1	8	1	1	2	1	4	2	2	13	1	6	6	3	3	1	4	1	1	1									2
1	48	50	1	4	2	1	1	7	1	1	2	1	1	2	2	13	1	8	5	3	3	1		1	1	1									2
1	50	58	1	2	2	1	4	6	1	1	2	1	4	1	2		1	6	5	3	3	1		1	1	1									2
1	52	57	1	2	2	1	4	10	1	2	1	1	4	2	2	14	1	8	7	3	3	1		2	1	1									2
1	45	67	1	1	1	1	3	7	1	1	2	1	4	1	2	15	1	6	5	3	3	2	4	2	1	1									2
1	42	45	1	4	2	1	1	7	1	1	2	3	4	2	3	20	2	7	4	3	3	1		1	2	1									1
1	55	59	2	5	1	1	1	10	3	1	1	1	1	1	3	11	1	0	0	1	0	1		1	1	1		2	1	3		1		2	3
1	48	57	1	3	2	1	1	5	2	1	1	2	4	2	2	13	1	3	3	3	3	1		1	1	1									2
1	46	60	4	4	2	1	5	7	2	1	2	1	2	2	2	15	1	6	5	3	3	2	2	1	2	2	2	1	1	1	2	2	waiting time	2	2
1	48	52	1	4	2	1	2	5	2	1	1	2	1	2	3	12	1	7	5	3	2	2	2	1	2	1		1	1	1	4	2		3	2
1	45	65	1	2	1	1	3	9	1	1	2	1	4	1	3	12	1	9	4	3	3	1		1	1	1									2
1	55	57	3	3	1	1	3	6	1	1	1	1	4	1	2	14	1	6	5	3	3	1		1	1	1									3
1	48	51	1	5	2	1	1	4	2	1	2	3	2	2	2	12	1	7	1	3	3	1		2	2	1									2
1	50	62	1	4	2	1	1	5	3	1	2	2	4	1	2	11	1	3	3	3	2	2	2	1	2	2	2	2	3	3	3	1		3	2
1	48	52	3	2	2	2	5	5	1	1	2	4	4	2	1	11	2	6	3	3	3	1		1	2	2	4	2	1	2	4	1		1	2
1	50	57	2	5	1	1	1	0	3	1	2	2	4	2	2	14	2	0	0			1		2	1	2	1	3	2	2	3	1		3	2
1	55	57	1	3	2	3	1	5	1	1	1	4	2	2	2	12	1	5	5	3	3	1		1	1	2	1	3	1	2	3	2	waitingi	1	3
1	55	63	1	4	2	2	3	5	1	1	1	2	4	2	2	15	1	7	5	3	3	1		1	1	2	2	1	1	2	2	1		2	3
1	55	67	4	3	2	2	4	6	3	1	2	4	4	1	3	13	1	6	6	3	3	1		1	1	1	1	2	1	2	4	1		2	3
1	47	50	1	3	2	1	1	7	2	1	1	1	1	2	2	15	1	7	5	3	3	2	1	2	2	2	2	3	2	2	3	1	.00	3	2
1	51	51	4	4	2	1	1	5	1	1	2	2	4	2	2	14	1	4	2	3	3	1		1	1	1									2
1	42	54	1	5	2	1	1	8	1	1	1	1	1	1	2	15	1	7	6	3	3	1		1	2	2	2	1	2	2	3	1		3	1
1	47	55	1	5	2	1	1	5	2	1	1	2	4	2	1	16	1	4	4	3	2	2	4	2	1	2	1	3	1	2	2	2	free	4	2
1	48	50	1	4	2	1	1	7	1	1	2	1	1	2	2	13	1	8	5	3	3	1		1	1	1									2
1	42	45	1	4	2	1	1	7	1	1	2	3	4	2	3	20	2	7	4	3	3	1		1	2	1									1
1	55	59	2	5	1	1	1	10	3	1	1	1	1	1	3	11	1	0	0	1	0	1		1	1	1		2	1	3		1		2	3
1	45	65	1	4	2	1	1	4	2	1	1	3	1	2	2	16	2		2	1		1		1	1	1				1		1		2	2
1	48	57	1	3	2	1	1	5	2	1	1	2	4	2	2	13	1	3	3	3	3	1		1	1	1									2
1	50	54	4	5	1	1	1	4	3	1	1	2	4	2	2	12	1	3	3	3	3	1		2	1	1									2
1	48	52	1	4	2	1	2	5	2	1	1	2	1	2	3	12	1	7	5	3	2	2	2	1	2	1		1	1	1	4	2		3	2
1	45	65	1	2	1	1	3	9	1	1	2	1	4	1	3	12	1	9	4	3	3	1		1	1	1									2
1	55	57	3	3	1	1	3	6	1	1	1	1	4	1	2	14	1	6	5	3	3	1		1	1	1									3
1	48	50	1	4	2	1	1	6	3	1	1	2	1	2	3	14	1	6	5	3	3	1		1	2	2	2	2	1	1	3	1		3	2
1	48	51	1	5	2	1	1	4	2	1	2	3	2	2	2	12	1	7	1	3	3	1		2	2	1									2
1	57	61	1	5	2	3	1	6	2	1	1	2	1	2	2	14	1	8	6	3	3	1		1	2	1									3
1	52	65	1	4	2	1	1	7	2	1	2	2	4	2	2	12	1	7	5	3	2	2	1	1		1									2
1	52	52	1	4	2	1	1	6	3	1	1	1	1	2	3	15	1	3	4	3	1		2	1	1	1									2
1	50	62	1	4	2	1	1	5	3	1	2	2	4	1	2	11	1	3	3	3	2	2	2	1	2	2	2	2	3	3	3	1		3	2
1	48	52	3	2	2	2	5	5	1	1	2	4	4	2	1	11	2	6	3	3	3	1		1	2	2	4	2	1	2	4	1		1	2
1	50	57	2	5	1	1	1	0	3	1	2	2	4	2	2	14	2	0	0			1		2	1	2	1	3	2	2	3	1		3	2
1	55	57	1	3	2	3	1	5	1	1	1	4	2	2	2	12	1	5	5	3	3	1		1	1	2	1	3	1	2	3	2	waitingi	1	3
1	55	63	1	4	2	2	3	5	1	1	1	2	4	2	2	15	1	7	5	3	3	1		1	1	2	2	1	1	2	2	1		2	3
1	55	67	4	3	2	2	4	6	3	1	2	4	4	1	3	13	1	6	6	3	3	1		1	1	1	1	2	1	2	4	1		2	3
1	47	50	1	3	2	1	1	7	2	1	1	1	1	2	2	15	1	7	5	3	3	2	1	2	2	2	2	3	2	2	3	1	.00	3	2
1	51	51	4	4	2	1	1	5	1	1	2	2	4	2	2	14	1	4	2	3	3	1		1	1	1									2
1	42	54	1	5	2	1	1	8	1	1	1	1	1	1	2	15	1	7	6	3	3	1		1	2	2	2	1	2	2	3	1		3	1
1	47	55	1	5	2	1	1	5	2	1	1	2	4	2	1	16	1	4	4	3	2	2	4	2	1	2	1	3	1	2	2	2	free	4	2
1	48	58	1	4	2	1	1	5	3	1	1	1	1	2	2	18	1	6	3	3	3	1		1	2	2	1	2	2	2	3	1			2
1	49	52	1	5	2	1	1	8	1	1	2	1	4	2	2	13	1	6	6	3	3	1	4	1	1	1									2
1	48	50	1	4	2	1	1	7	1	1	2	1	1	2	2	13	1	8	5	3	3	1		1	1	1									2
1	42	45	1	4	2	1	1	7	1	1	2	3	4	2	3	20	2	7	4	3	3	1		1	2	1									1
1	55	59	2	5	1	1	1	10	3	1	1	1	1	1	3	11	1	0	0	1	0	1		1	1	1		2	1	3		1		2	3
1	45	65	1	4	2	1	1	4	2	1	1	3	1	2	2	16	2		2	1		1		1	1	1				1		1		2	2
1	48	57	1	3	2	1	1	5	2	1	1	2	4	2	2	13	1	3	3	3	3	1		1	1	1									2
1	50	54	4	5	1	1	1	4	3	1	1	2	4	2	2	12	1	3	3	3	3	1		2	1	1									2
1	46	60	4	4	2	1	5	7	2	1	2	1	2	2	2	15	1	6	5	3	3	2	2	1	2	2	2	1	1	1	2	2		2	2
1	47	54	1	4	2	1	3	6	2	1	2	1	4	1	3	13	1	4	4	3	3	1		1	1	2	2	2	1	1	4	2		3	2
1	48	52	1	4	2	1	2	5	2	1	1	2	1	2	3	12	1	7	5	3	2	2	2	1	2	1		1	1	1	4	2		3	2
1	45	65	1	2	1	1	3	9	1	1	2	1	4	1	3	12	1	9	4	3	3	1		1	1	1									2
1	55	57	3	3	1	1	3	6	1	1	1	1	4	1	2	14	1	6	5	3	3	1		1	1	1									3
1	48	50	1	4	2	1	1	6	3	1	1	2	1	2	3	14	1	6	5	3	3	1		1	2	2	2	2	1	1	3	1		3	2
1	48	51	1	5	2	1	1	4	2	1	2	3	2	2	2	12	1	7	1	3	3	1		2	2	1									2
1	57	61	1	5	2	3	1	6	2	1	1	2	1	2	2	14	1	8	6	3	3	1		1	2	1									3
1	52	65	1	4	2	1	1	7	2	1	2	2	4	2	2	12	1	7	5	3	2	2	1	1		1									2
1	52	52	1	4	2	1	1	6	3	1	1	1	1	2	3	15	1	3	4	3	1		2	1	1	1									2
1	50	62	1	4	2	1	1	5	3	1	2	2	4	1	2	11	1	3	3	3	2	2	2	1	2	2	2	2	3	3	3	1		3	2
1	48	52	3	2	2	2	5	5	1	1	2	4	4	2	1	11	2	6	3	3	3	1		1	2	2	4	2	1	2	4	1		1	2
1	50	57	2	5	1	1	1	0	3	1	2	2	4	2	2	14	2	0	0			1		2	1	2	1	3	2	2	3	1		3	2
1	55	57	1	3	2	3	1	5	1	1	1	4	2	2	2	12	1	5	5	3	3	1		1	1	2	1	3	1	2	3	2	waitingi	1	3
1	55	63	1	4	2	2	3	5	1	1	1	2	4	2	2	15	1	7	5	3	3	1		1	1	2	2	1	1	2	2	1		2	3
1	55	67	4	3	2	2	4	6	3	1	2	4	4	1	3	13	1	6	6	3	3	1		1	1	1	1	2	1	2	4	1		2	3
1	47	50	1	3	2	1	1	7	2	1	1	1	1	2	2	15	1	7	5	3	3	2	1	2	2	2	2	3	2	2	3	1	.00	3	2
1	51	51	4	4	2	1	1	5	1	1	2	2	4	2	2	14	1	4	2	3	3	1		1	1	1									2
1	42	54	1	5	2	1	1	8	1	1	1	1	1	1	2	15	1	7	6	3	3	1		1	2	2	2	1	2	2	3	1		3	1
1	47	55	1	5	2	1	1	5	2	1	1	2	4	2	1	16	1	4	4	3	2	2	4	2	1	2	1	3	1	2	2	2	free	4	2
1	48	58	1	4	2	1	1	5	3	1	1	1	1	2	2	18	1	6	3	3	3	1		1	2	2	1	2	2	2	3	1			2
1	49	52	1	5	2	1	1	8	1	1	2	1	4	2	2	13	1	6	6	3	3	1	4	1	1	1									2
1	48	50	1	4	2	1	1	7	1	1	2	1	1	2	2	13	1	8	5	3	3	1		1	1	1									2
1	42	45	1	4	2	1	1	7	1	1	2	3	4	2	3	20	2	7	4	3	3	1		1	2	1									1
1	55	59	2	5	1	1	1	10	3	1	1	1	1	1	3	11	1	0	0	1	0	1		1	1	1		2	1	3		1		2	3
1	45	65	1	4	2	1	1	4	2	1	1	3	1	2	2	16	2		2	1		1		1	1	1				1		1		2	2
1	48	57	1	3	2	1	1	5	2	1	1	2	4	2	2	13	1	3	3	3	3	1		1	1	1									2
1	50	54	4	5	1	1	1	4	3	1	1	2	4	2	2	12	1	3	3	3	3	1		2	1	1									2
1	46	60	4	4	2	1	5	7	2	1	2	1	2	2	2	15	1	6	5	3	3	2	2	1	2	2	2	1	1	1	2	2		2	2
1	47	54	1	4	2	1	3	6	2	1	2	1	4	1	3	13	1	4	4	3	3	1		1	1	2	2	2	1	1	4	2		3	2
1	48	52	1	4	2	1	2	5	2	1	1	2	1	2	3	12	1	7	5	3	2	2	2	1	2	1		1	1	1	4	2		3	2
1	45	65	1	2	1	1	3	9	1	1	2	1	4	1	3	12	1	9	4	3	3	1		1	1	1									2
1	55	57	3	3	1	1	3	6	1	1	1	1	4	1	2	14	1	6	5	3	3	1		1	1	1									3
1	48	50	1	4	2	1	1	6	3	1	1	2	1	2	3	14	1	6	5	3	3	1		1	2	2	2	2	1	1	3	1		3	2
1	48	51	1	5	2	1	1	4	2	1	2	3	2	2	2	12	1	7	1	3	3	1		2	2	1									2
1	57	61	1	5	2	3	1	6	2	1	1	2	1	2	2	14	1	8	6	3	3	1		1	2	1									3
1	52	65	1	4	2	1	1	7	2	1	2	2	4	2	2	12	1	7	5	3	2	2	1	1		1									2
1	52	52	1	4	2	1	1	6	3	1	1	1	1	2	3	15	1	3	4	3	1		2	1	1	1									2
1	50	62	1	4	2	1	1	5	3	1	2	2	4	1	2	11	1	3	3	3	2	2	2	1	2	2	2	2	3	3	3	1		3	2
1	48	52	3	2	2	2	5	5	1	1	2	4	4	2	1	11	2	6	3	3	3	1		1	2	2	4	2	1	2	4	1		1	2
1	50	57	2	5	1	1	1	0	3	1	2	2	4	2	2	14	2	0	0			1		2	1	2	1	3	2	2	3	1		3	2
1	52	57	1	3	2	3	1	5	1	1	1	4	2	2	2	12	1	5	5	3	3	1		1	1	2	1	3	1	2	3	2	waitingi	1	2
1	52	63	1	4	2	2	3	5	1	1	1	2	4	2	2	15	1	7	5	3	3	1		1	1	2	2	1	1	2	2	1		2	2
1	55	67	4	3	2	2	4	6	3	1	2	4	4	1	3	13	1	6	6	3	3	1		1	1	1	1	2	1	2	4	1		2	3
1	47	50	1	3	2	1	1	7	2	1	1	1	1	2	2	15	1	7	5	3	3	2	1	2	2	2	2	3	2	2	3	1	.00	3	2
1	51	51	4	4	2	1	1	5	1	1	2	2	4	2	2	14	1	4	2	3	3	1		1	1	1									2
1	42	54	1	5	2	1	1	8	1	1	1	1	1	1	2	15	1	7	6	3	3	1		1	2	2	2	1	2	2	3	1		3	1
1	47	55	1	5	2	1	1	5	2	1	1	2	4	2	1	16	1	4	4	3	2	2	4	2	1	2	1	3	1	2	2	2	free	4	2
1	48	58	1	4	2	1	1	5	3	1	1	1	1	2	2	18	1	6	3	3	3	1		1	2	2	1	2	2	2	3	1			2
1	49	52	1	5	2	1	1	8	1	1	2	1	4	2	2	13	1	6	6	3	3	1	4	1	1	1									2
1	48	50	1	4	2	1	1	7	1	1	2	1	1	2	2	13	1	8	5	3	3	1		1	1	1									2
1	42	45	1	4	2	1	1	7	1	1	2	3	4	2	3	20	2	7	4	3	3	1		1	2	1									1
1	54	59	2	5	1	1	1	10	3	1	1	1	1	1	3	11	1	0	0	1	0	1		1	1	1		2	1	3		1		2	3
1	45	65	1	4	2	1	1	4	2	1	1	3	1	2	2	16	2		2	1		1		1	1	1				1		1		2	2
1	48	57	1	3	2	1	1	5	2	1	1	2	4	2	2	13	1	3	3	3	3	1		1	1	1									2
1	51	54	4	5	1	1	1	4	3	1	1	2	4	2	2	12	1	3	3	3	3	1		2	1	1									2
1	46	60	4	4	2	1	5	7	2	1	2	1	2	2	2	15	1	6	5	3	3	2	2	1	2	2	2	1	1	1	2	2		2	2
1	43	54	1	4	2	1	3	6	2	1	2	1	4	1	3	13	1	4	4	3	3	1		1	1	2	2	2	1	1	4	2		3	1
1	48	52	1	4	2	1	2	5	2	1	1	2	1	2	3	12	1	7	5	3	2	2	2	1	2	1		1	1	1	4	2		3	2
1	48	65	1	2	1	1	3	9	1	1	2	1	4	1	3	12	1	9	4	3	3	1		1	1	1									2
1	55	57	3	3	1	1	3	6	1	1	1	1	4	1	2	14	1	6	5	3	3	1		1	1	1									3
1	48	50	1	4	2	1	1	6	3	1	1	2	1	2	3	14	1	6	5	3	3	1		1	2	2	2	2	1	1	3	1		3	2
1	48	51	1	5	2	1	1	4	2	1	2	3	2	2	2	12	1	7	1	3	3	1		2	2	1									2
1	57	61	1	5	2	3	1	6	2	1	1	2	1	2	2	14	1	8	6	3	3	1		1	2	1									3
1	52	65	1	4	2	1	1	7	2	1	2	2	4	2	2	12	1	7	5	3	2	2	1	1		1									2
1	48	52	1	4	2	1	1	6	3	1	1	1	1	2	3	15	1	3	4	3	1		2	1	1	1									2
1	50	62	1	4	2	1	1	5	3	1	2	2	4	1	2	11	1	3	3	3	2	2	2	1	2	2	2	2	3	3	3	1		3	2
1	48	52	3	2	2	2	5	5	1	1	2	4	4	2	1	11	2	6	3	3	3	1		1	2	2	4	2	1	2	4	1		1	2
1	51	57	2	5	1	1	1	0	3	1	2	2	4	2	2	14	2	0	0			1		2	1	2	1	3	2	2	3	1		3	2
1	45	57	1	3	2	3	1	5	1	1	1	4	2	2	2	12	1	5	5	3	3	1		1	1	2	1	3	1	2	3	2	waitingi	1	2
1	49	63	1	4	2	2	3	5	1	1	1	2	4	2	2	15	1	7	5	3	3	1		1	1	2	2	1	1	2	2	1		2	2
1	53	67	4	3	2	2	4	6	3	1	2	4	4	1	3	13	1	6	6	3	3	1		1	1	1	1	2	1	2	4	1		2	2
2	50	58	1	2	2	1	4	6	1	1	2	1	4	1	2		1	6	5	3	3	1		1	1	1									2
2	52	57	1	2	2	1	4	10	1	2	1	1	4	2	2	14	1	8	7	3	3	1		2	1	1									2
2	53	54	1	5	2	1	1	7	2	1	1	3	4	2	3	15	1	7	3	3	3	1		1	2	1						1			2
2	51	62	4	2	1	1	4	7	1	1	2	1	4	1	2	16	1	7	6	3	3	2	4	1	1	2	1	2	1	2	2	1		3	2
2	47	60	4	1	1	1	4	6	1	1	1	1	4	1	2		2	10	6	3	3	1		1	2	1									2
2	45	67	1	1	1	1	3	7	1	1	2	1	4	1	2	15	1	6	5	3	3	2	4	2	1	1									2
2	57	69	4	2	1	1	4	6	1	1	1	1	4	1	3		1	2	2	3	3	1		2	1	1									3
2	50	56	1	4	2	1	3	7	1	1	1	3	2	2	2		1	6	5	3	3	1		1	1	2	1	3	1	1	2	2		3	2
2	53	63	1	4	2	1	1	4	1	1	2	3	2	1	3	14	1	3	3	3	3	2	3	1	1	1		2	1			1		1	2
2	45	53	1	3	2	1	4	5	1	1	1	3	3	1	2	14	1	6	6	3	3	1		1	1	1									2
2	45	48	1	3	2	1	1	7	2	1	2	2	4	2	2	15	1	6	5	3	3	1		1	2	1									2
2	49	65	4	4	1	1	5	7	1	1	2	1	1	1	2	15	1	5	5	3	3	1		2	1	2	1	2	1	2	2	2	long wai	3	2
2	60	62	1	1	2	2	4	9	1	1	1	4	4	1	3	12	1	7	7	3	3	1		1	1	1		2		2		1		2	3
2	48	56	4	4	2	2	3	5	1	1	1	4	1	2	2	15	1	5	5	3	3	1		1	1	1		2	1	2	3	1		1	2
2	47	50	1	3	2	1	1	7	2	1	1	1	1	2	2	15	1	7	5	3	3	2	1	2	2	2	2	3	2	2	3	1	finance	3	2
2	51	51	4	4	2	1	1	5	1	1	2	2	4	2	2	14	1	4	2	3	3	1		1	1	1									2
2	42	54	1	5	2	1	1	8	1	1	1	1	1	1	2	15	1	7	6	3	3	1		1	2	2	2	1	2	2	3	1	finance	3	1
2	47	55	1	5	2	1	1	5	2	1	1	2	4	2	1	16	1	4	4	3	2	2	4	2	1	2	1	3	1	2	2	2	no Doc	4	2
2	50	58	1	2	2	1	4	6	1	1	2	1	4	1	2		1	6	5	3	3	1		1	1	1									2
2	52	57	1	2	2	1	4	10	1	2	1	1	4	2	2	14	1	8	7	3	3	1		2	1	1									2
2	53	54	1	5	2	1	1	7	2	1	1	3	4	2	3	15	1	7	3	3	3	1		1	2	1						1			2
2	51	62	4	2	1	1	4	7	1	1	2	1	4	1	2	16	1	7	6	3	3	2	4	1	1	2	1	2	1	2	2	1		3	2
2	53	63	1	4	2	1	1	4	1	1	2	3	2	1	3	14	1	3	3	3	3	2	3	1	1	1		2	1			1		1	2
2	45	53	1	3	2	1	4	5	1	1	1	3	3	1	2	14	1	6	6	3	3	1		1	1	1									2
2	50	54	4	5	1	1	1	4	3	1	1	2	4	2	2	12	1	3	3	3	3	1		2	1	1									2
2	46	60	4	4	2	1	5	7	2	1	2	1	2	2	2	15	1	6	5	3	3	2	2	1	2	2	2	1	1	1	2	2	waiting	2	2
2	45	48	1	3	2	1	1	7	2	1	2	2	4	2	2	15	1	6	5	3	3	1		1	2	1									2
2	55	57	3	3	1	1	3	6	1	1	1	1	4	1	2	14	1	6	5	3	3	1		1	1	1									3
2	48	50	1	4	2	1	1	6	3	1	1	2	1	2	3	14	1	6	5	3	3	1		1	2	2	2	2	1	1	3	1	waiting	3	2
2	49	65	4	4	1	1	5	7	1	1	2	1	1	1	2	15	1	5	5	3	3	1		2	1	2	1	2	1	2	2	2	long wai	3	2
2	60	62	1	1	2	2	4	9	1	1	1	4	4	1	3	12	1	7	7	3	3	1		1	1	1		2		2		1		2	3
2	48	56	4	4	2	2	3	5	1	1	1	4	1	2	2	15	1	5	5	3	3	1		1	1	1		2	1	2	3	1		1	2
2	42	54	1	5	2	1	1	8	1	1	1	1	1	1	2	15	1	7	6	3	3	1		1	2	2	2	1	2	2	3	1	finance	3	1
2	47	55	1	5	2	1	1	5	2	1	1	2	4	2	1	16	1	4	4	3	2	2	4	2	1	2	1	3	1	2	2	2	free	4	2
2	48	58	1	4	2	1	1	5	3	1	1	1	1	2	2	18	1	6	3	3	3	1		1	2	2	1	2	2	2	3	1			2
2	53	54	1	5	2	1	1	7	2	1	1	3	4	2	3	15	1	7	3	3	3	1		1	2	1						1			2
2	51	62	4	2	1	1	4	7	1	1	2	1	4	1	2	16	1	7	6	3	3	2	4	1	1	2	1	2	1	2	2	1		3	2
2	47	60	4	1	1	1	4	6	1	1	1	1	4	1	2		2	10	6	3	3	1		1	2	1									2
2	57	69	4	2	1	1	4	6	1	1	1	1	4	1	3		1	2	2	3	3	1		2	1	1									3
2	50	56	1	4	2	1	3	7	1	1	1	3	2	2	2		1	6	5	3	3	1		1	1	2	1	3	1	1	2	2		3	2
2	53	63	1	4	2	1	1	4	1	1	2	3	2	1	3	14	1	3	3	3	3	2	3	1	1	1		2	1			1		1	2
2	45	53	1	3	2	1	4	5	1	1	1	3	3	1	2	14	1	6	6	3	3	1		1	1	1									2
2	45	65	1	4	2	1	1	4	2	1	1	3	1	2	2	16	2		2	1		1		1	1	1				1		1		2	2
2	50	54	4	5	1	1	1	4	3	1	1	2	4	2	2	12	1	3	3	3	3	1		2	1	1									2
2	47	54	1	4	2	1	3	6	2	1	2	1	4	1	3	13	1	4	4	3	3	1		1	1	2	2	2	1	1	4	2	finance	3	2
2	45	48	1	3	2	1	1	7	2	1	2	2	4	2	2	15	1	6	5	3	3	1		1	2	1									2
2	48	50	1	4	2	1	1	6	3	1	1	2	1	2	3	14	1	6	5	3	3	1		1	2	2	2	2	1	1	3	1		3	2
2	57	61	1	5	2	3	1	6	2	1	1	2	1	2	2	14	1	8	6	3	3	1		1	2	1									3
2	52	65	1	4	2	1	1	7	2	1	2	2	4	2	2	12	1	7	5	3	2	2	1	1		1									2
2	52	52	1	4	2	1	1	6	3	1	1	1	1	2	3	15	1	3	4	3	1		2	1	1	1									2
2	49	65	4	4	1	1	5	7	1	1	2	1	1	1	2	15	1	5	5	3	3	1		2	1	2	1	2	1	2	2	2	long wai	3	2
2	60	62	1	1	2	2	4	9	1	1	1	4	4	1	3	12	1	7	7	3	3	1		1	1	1		2		2		1		2	3
2	48	56	4	4	2	2	3	5	1	1	1	4	1	2	2	15	1	5	5	3	3	1		1	1	1		2	1	2	3	1		1	2
2	48	58	1	4	2	1	1	5	3	1	1	1	1	2	2	18	1	6	3	3	3	1		1	2	2	1	2	2	2	3	1			2
2	49	52	1	5	2	1	1	8	1	1	2	1	4	2	2	13	1	6	6	3	3	1	4	1	1	1									2
2	50	58	1	2	2	1	4	6	1	1	2	1	4	1	2		1	6	5	3	3	1		1	1	1									2
2	52	57	1	2	2	1	4	10	1	2	1	1	4	2	2	14	1	8	7	3	3	1		2	1	1									2
2	53	54	1	5	2	1	1	7	2	1	1	3	4	2	3	15	1	7	3	3	3	1		1	2	1						1			2
2	51	62	4	2	1	1	4	7	1	1	2	1	4	1	2	16	1	7	6	3	3	2	4	1	1	2	1	2	1	2	2	1		3	2
2	47	60	4	1	1	1	4	6	1	1	1	1	4	1	2		2	10	6	3	3	1		1	2	1									2
2	45	67	1	1	1	1	3	7	1	1	2	1	4	1	2	15	1	6	5	3	3	2	4	2	1	1									2
2	57	69	4	2	1	1	4	6	1	1	1	1	4	1	3		1	2	2	3	3	1		2	1	1									3
2	50	56	1	4	2	1	3	7	1	1	1	3	2	2	2		1	6	5	3	3	1		1	1	2	1	3	1	1	2	2		3	2
2	53	63	1	4	2	1	1	4	1	1	2	3	2	1	3	14	1	3	3	3	3	2	3	1	1	1		2	1			1		1	2
2	45	53	1	3	2	1	4	5	1	1	1	3	3	1	2	14	1	6	6	3	3	1		1	1	1									2
2	46	60	4	4	2	1	5	7	2	1	2	1	2	2	2	15	1	6	5	3	3	2	2	1	2	2	2	1	1	1	2	2		2	2
2	47	54	1	4	2	1	3	6	2	1	2	1	4	1	3	13	1	4	4	3	3	1		1	1	2	2	2	1	1	4	2		3	2
2	45	48	1	3	2	1	1	7	2	1	2	2	4	2	2	15	1	6	5	3	3	1		1	2	1									2
2	49	65	4	4	1	1	5	7	1	1	2	1	1	1	2	15	1	5	5	3	3	1		2	1	2	1	2	1	2	2	2	long wai	3	2
2	60	62	1	1	2	2	4	9	1	1	1	4	4	1	3	12	1	7	7	3	3	1		1	1	1		2		2		1		2	3
2	48	56	4	4	2	2	3	5	1	1	1	4	1	2	2	15	1	5	5	3	3	1		1	1	1		2	1	2	3	1		1	2
2	50	58	1	2	2	1	4	6	1	1	2	1	4	1	2		1	6	5	3	3	1		1	1	1									2
2	52	57	1	2	2	1	4	10	1	2	1	1	4	2	2	14	1	8	7	3	3	1		2	1	1									2
2	53	54	1	5	2	1	1	7	2	1	1	3	4	2	3	15	1	7	3	3	3	1		1	2	1						1			2
2	51	62	4	2	1	1	4	7	1	1	2	1	4	1	2	16	1	7	6	3	3	2	4	1	1	2	1	2	1	2	2	1		3	2
2	47	60	4	1	1	1	4	6	1	1	1	1	4	1	2		2	10	6	3	3	1		1	2	1									2
2	45	67	1	1	1	1	3	7	1	1	2	1	4	1	2	15	1	6	5	3	3	2	4	2	1	1									2
2	57	69	4	2	1	1	4	6	1	1	1	1	4	1	3		1	2	2	3	3	1		2	1	1									3
2	50	56	1	4	2	1	3	7	1	1	1	3	2	2	2		1	6	5	3	3	1		1	1	2	1	3	1	1	2	2		3	2
2	53	63	1	4	2	1	1	4	1	1	2	3	2	1	3	14	1	3	3	3	3	2	3	1	1	1		2	1			1		1	2
2	45	53	1	3	2	1	4	5	1	1	1	3	3	1	2	14	1	6	6	3	3	1		1	1	1									2
2	45	48	1	3	2	1	1	7	2	1	2	2	4	2	2	15	1	6	5	3	3	1		1	2	1									2
2	49	65	4	4	1	1	5	7	1	1	2	1	1	1	2	15	1	5	5	3	3	1		2	1	2	1	2	1	2	2	2	long wai	3	2
2	60	62	1	1	2	2	4	9	1	1	1	4	4	1	3	12	1	7	7	3	3	1		1	1	1		2		2		1		2	3
2	48	56	4	4	2	2	3	5	1	1	1	4	1	2	2	15	1	5	5	3	3	1		1	1	1		2	1	2	3	1		1	2
2	50	58	1	2	2	1	4	6	1	1	2	1	4	1	2		1	6	5	3	3	1		1	1	1									2
2	52	57	1	2	2	1	4	10	1	2	1	1	4	2	2	14	1	8	7	3	3	1		2	1	1									2
2	53	54	1	5	2	1	1	7	2	1	1	3	4	2	3	15	1	7	3	3	3	1		1	2	1						1			2
2	51	62	4	2	1	1	4	7	1	1	2	1	4	1	2	16	1	7	6	3	3	2	4	1	1	2	1	2	1	2	2	1		3	2
2	47	60	4	1	1	1	4	6	1	1	1	1	4	1	2		2	10	6	3	3	1		1	2	1									2
2	45	67	1	1	1	1	3	7	1	1	2	1	4	1	2	15	1	6	5	3	3	2	4	2	1	1									2
2	57	69	4	2	1	1	4	6	1	1	1	1	4	1	3		1	2	2	3	3	1		2	1	1									3
2	50	56	1	4	2	1	3	7	1	1	1	3	2	2	2		1	6	5	3	3	1		1	1	2	1	3	1	1	2	2		3	2
2	53	63	1	4	2	1	1	4	1	1	2	3	2	1	3	14	1	3	3	3	3	2	3	1	1	1		2	1			1		1	2
2	45	53	1	3	2	1	4	5	1	1	1	3	3	1	2	14	1	6	6	3	3	1		1	1	1									2
2	45	48	1	3	2	1	1	7	2	1	2	2	4	2	2	15	1	6	5	3	3	1		1	2	1									2
2	49	65	4	4	1	1	5	7	1	1	2	1	1	1	2	15	1	5	5	3	3	1		2	1	2	1	2	1	2	2	2	long wai	3	2
2	60	62	1	1	2	2	4	9	1	1	1	4	4	1	3	12	1	7	7	3	3	1		1	1	1		2		2		1		2	3
2	48	56	4	4	2	2	3	5	1	1	1	4	1	2	2	15	1	5	5	3	3	1		1	1	1		2	1	2	3	1		1	2
2	50	58	1	2	2	1	4	6	1	1	2	1	4	1	2		1	6	5	3	3	1		1	1	1									2
2	49	57	1	2	2	1	4	10	1	2	1	1	4	2	2	14	1	8	7	3	3	1		2	1	1									2
2	52	54	1	5	2	1	1	7	2	1	1	3	4	2	3	15	1	7	3	3	3	1		1	2	1						1			2
2	51	62	4	2	1	1	4	7	1	1	2	1	4	1	2	16	1	7	6	3	3	2	4	1	1	2	1	2	1	2	2	1		3	2
2	43	60	4	1	1	1	4	6	1	1	1	1	4	1	2		2	10	6	3	3	1		1	2	1									1
2	46	67	1	1	1	1	3	7	1	1	2	1	4	1	2	15	1	6	5	3	3	2	4	2	1	1									2
2	55	69	4	2	1	1	4	6	1	1	1	1	4	1	3		1	2	2	3	3	1		2	1	1									3
2	51	56	1	4	2	1	3	7	1	1	1	3	2	2	2		1	6	5	3	3	1		1	1	2	1	3	1	1	2	2		3	2
2	52	63	1	4	2	1	1	4	1	1	2	3	2	1	3	14	1	3	3	3	3	2	3	1	1	1		2	1			1		1	2
2	45	53	1	3	2	1	4	5	1	1	1	3	3	1	2	14	1	6	6	3	3	1		1	1	1									2
2	45	48	1	3	2	1	1	7	2	1	2	2	4	2	2	15	1	6	5	3	3	1		1	2	1									2
2	49	65	4	4	1	1	5	7	1	1	2	1	1	1	2	15	1	5	5	3	3	1		2	1	2	1	2	1	2	2	2	long wai	3	2
2	60	62	1	1	2	2	4	9	1	1	1	4	4	1	3	12	1	7	7	3	3	1		1	1	1		2		2		1		2	3
2	48	56	4	4	2	2	3	5	1	1	1	4	1	2	2	15	1	5	5	3	3	1		1	1	1		2	1	2	3	1		1	2
